# Supplementary material for: Possible Effects of Early Maternal Separation on the Gut Microbiota of Captive Adult Giant Pandas
Source: Animals (Basel). 2022 Sep 27;12(19):2587. doi: 10.3390/ani12192587 (PMC9559482; doi:10.3390/ani12192587)
Supplement: Supplementary file 1 [file animals-12-02587-s001.zip]

Archive with 3 entries (3 files):
- Figure S1.tif
- Figure S2.tif
- Supplement Table.pdf
